# Supplementary material for: Clinical genetics evaluation and testing of connective tissue disorders: a cross-sectional study
Source: BMC Med Genomics. 2022 Aug 2;15:169. doi: 10.1186/s12920-022-01321-w (PMC9344629; doi:10.1186/s12920-022-01321-w)
Supplement: Supplementary file 3 — Additional file 3: Table S3. Genotypic and Phenotypic Profiles of 100 Patients Presenting for Suspicion of Heritable Connective Tissue Disorders. [file 12920_2022_1321_MOESM3_ESM.xlsx]

## Sheet: Supplemental Table 3
Supplemental Table 3. Genotypic and Phenotypic Profiles of 100 Patients Presenting for Suspicion of Heritable Connective Tissue Disorders.
PatientID	Age	Gender	Variant	Gene	Class	Inheritance Pattern	System Symptoms
							Skeletal	ConnectiveTissue	Skin	Eye	Nervous System	Gastrointestinal	Cardiovascular & Pulmonary
1	26	Male	8704G>T	ZNF469	Potentially Pathogenic VUS	AR	1	1	1	0	0	0	1
2	45	Female	None	None	NA	NA	1	1	1	0	1	0	0
3	19	Female	2717C>T	ZNF469	VUS Not Meeting Criteria	AR	0	1	1	1	0	1	0
3	19	Female	5203C>T	MED12*	Potentially Pathogenic VUS	XLD&XLR	0	1	1	1	0	1	0
4	41	Female	1662+1G>A	COL3A1	Pathogenic	AD&AR	0	1	1	0	0	0	0
4	41	Female	1136G>A	COL11A2	Potentially Pathogenic VUS	AD&AR	0	1	1	0	0	0	0
5	49	Female	3487G>A	PTCH1	VUS Not Meeting Criteria	AD	0	1	1	0	1	1	0
5	49	Female	1261G>A	ADAMTSL2	Potentially Pathogenic VUS	AR	0	1	1	0	1	1	0
6	15	Female	None	None	NA	NA	0	1	1	1	0	1	0
7	32	Female	4283G>A	FBN1	Potentially Pathogenic VUS	AD	0	1	0	1	0	0	1
7	32	Female	1057G>A	ABCC6	Potentially Pathogenic VUS	AR	0	1	0	1	0	0	1
8	15	Male	753C>G	COL9A3	VUS Not Meeting Criteria	AD&AR	0	1	1	0	1	0	0
9	30	Female	6973C>T	FBN2	VUS Not Meeting Criteria	AD	0	1	1	1	0	1	0
10	7	Female	3148C>T	MED12*	Potentially Pathogenic VUS	XLD&XLR	0	1	0	0	0	1	0
11	58	Female	None	None	NA	NA	1	1	1	1	0	0	0
12	18	Male	None	None	NA	NA	1	1	1	1	1	0	0
13	18	Female	3097A>G	ZNF469	VUS Not Meeting Criteria	AR	0	0	1	0	0	0	1
13	18	Female	077C>T	COL1A2	Potentially Pathogenic VUS	AD&AR	0	0	1	0	0	0	1
16	14	Male	361G>C	TGFB3	VUS Not Meeting Criteria	AD	0	1	1	0	0	1	0
16	14	Male	1222G>A	ADAMTSL2	VUS Not Meeting Criteria	AR	0	1	1	0	0	1	0
17	23	Female	None	None	NA	NA	1	1	1	0	1	1	0
18	30	Female	3396_3401delins13	ADAMTS2	VUS Not Meeting Criteria	AR	0	1	1	1	1	1	0
19	52	Male	1536C>T	COL9A3	Potentially Pathogenic VUS	AD&AR	1	0	0	1	1	1	1
20	53	Female	None	None	NA	NA	0	1	0	0	0	0	1
21	38	Female	None	None	NA	NA	0	1	0	0	1	1	1
22	55	Female	5221G>A	COL12A1	VUS Not Meeting Criteria	AD&AR	0	0	1	0	0	0	0
22	55	Female	1261G>A	ADAMTSL2	VUS Not Meeting Criteria	AR	0	0	1	0	0	0	0
23	29	Female	None	None	NA	NA	1	1	1	1	1	0	0
24	25	Male	8501C>G	COL12A1	Potentially Pathogenic VUS	AD&AR	1	1	1	1	1	1	1
25	28	Male	4695C>T	ZNF469	VUS Not Meeting Criteria	AR	1	0	1	0	0	0	0
26	16	Female	4437C>T	COL11A2	VUS Not Meeting Criteria	AD&AR	1	1	1	1	1	1	1
26	16	Female	7181C>A	ZNF469	VUS Not Meeting Criteria	AR	1	1	1	1	1	1	1
27	56	Male	None	None	NA	NA	0	1	0	1	0	0	0
28	36	Female	None	None	NA	NA	1	1	1	0	1	0	0
29	30	Male	3047G>A	COL2A1	Potentially Pathogenic VUS	AD	0	1	1	1	1	0	0
30	28	Female	539T>C	ATP6V0A2	Potentially Pathogenic VUS	AR	1	1	1	0	0	0	0
31	17	Female	1870A>G	MYLK	VUS Not Meeting Criteria	AD&AR	0	1	1	0	0	1	0
31	17	Female	3214_3222del	ZNF469	VUS Not Meeting Criteria	AR	0	1	1	0	0	1	0
32	25	Female	None	None	NA	NA	0	1	1	1	1	0	0
33	14	Male	144T>A	COL1A1	VUS Not Meeting Criteria	AD	1	0	0	0	0	0	0
33	14	Male	Duplication of Exons 10-16 p.Glu326_Lys585dup	PLOD1	Pathogenic	AR	1	0	0	0	0	0	0
34	26	Female	505G>A	FLCN	VUS Not Meeting Criteria	AD	0	1	1	0	0	0	0
35	30	Female	1525C>T	LTBP4	VUS Not Meeting Criteria	AR	1	1	1	0	1	0	0
35	30	Female	773G>A	EFEMP2	Potentially Pathogenic VUS	AR	1	1	1	0	1	0	0
36	34	Female	2999C>G	LTBP4	VUS Not Meeting Criteria	AR	1	1	1	1	1	1	0
37	52	Female	2893G>T	MYH11	VUS Not Meeting Criteria	AD&AR	1	1	1	0	1	0	1
37	52	Female	2456C>T	COL9A1	Potentially Pathogenic VUS	AD&AR	1	1	1	0	1	0	1
38	67	Female	1261G>A	ADAMTSL2	VUS Not Meeting Criteria	AR	1	0	0	0	0	0	0
39	65	Male	3510+3G>A	NOTCH1	VUS Not Meeting Criteria	AD	1	1	1	0	1	1	0
39	65	Male	7006G>A	ZNF469	VUS Not Meeting Criteria	AR	1	1	1	0	1	1	0
41	30	Female	77C>T	RIN2	Potentially Pathogenic VUS	AR	0	1	1	1	1	0	0
42	28	Female	688C>A	TAB2	Potentially Pathogenic VUS	AD	0	1	1	1	1	0	0
43	40	Male	None	None	NA	NA	1	1	1	1	0	0	0
44	22	Female	4270A>G	PKD1	VUS Not Meeting Criteria	AD	1	1	1	1	0	1	1
45	33	Female	2097G>T	ABCC6	VUS Not Meeting Criteria	AR	1	1	1	0	0	1	0
45	33	Female	1053C>G	ALDH18A1	VUS Not Meeting Criteria	AD&AR	1	1	1	0	0	1	0
46	10	Male	6363G>C	NOTCH2	VUS Not Meeting Criteria	AD	0	1	0	0	0	0	0
47	46	Female	None	None	NA	NA	1	1	1	1	1	0	0
48	8	Male	6772T>C	FBN1	Likely Pathogenic	AD	1	1	1	0	0	1	0
49	45	Female	943G>A	C1S	VUS Not Meeting Criteria	AD	1	1	1	0	0	1	0
49	45	Female	317C>G	SLC2A10	VUS Not Meeting Criteria	AR	1	1	1	0	0	1	0
50	39	Female	813G>C	TGFB3	VUS Not Meeting Criteria	AD	0	1	1	0	0	0	0
50	39	Female	4835C>T	PKD1	Potentially Pathogenic VUS	AD	0	1	1	0	0	0	0
50	39	Female	854A>G	TGFBR1	Potentially Pathogenic VUS	AD	0	1	1	0	0	0	0
51	23	Female	1571G>A	SLC2A10	VUS Not Meeting Criteria	AR	1	1	1	0	0	1	0
53	33	Female	583G>C	B3GALT6	VUS Not Meeting Criteria	AR	0	1	1	0	0	1	0
54	53	Male	796G>A	COL1A1	Pathogenic	AD	1	1	1	1	0	0	1
54	53	Male	3883-6G>A	ABCC6	Likely Pathogenic	AR	1	1	1	1	0	0	1
55	39	Male	None	None	NA	NA	0	1	0	0	1	0	0
56	34	Female	2816C>T	NOTCH2	VUS Not Meeting Criteria	AD	0	1	1	0	1	1	1
57	32	Female	None	None	NA	NA	0	1	1	1	1	1	0
58	42	Female	2271C>T	COL11A2	VUS Not Meeting Criteria	AD&AR	1	1	1	0	0	1	1
59	14	Female	1615C>T	COL11A2	Potentially Pathogenic VUS	AD&AR	1	1	1	0	0	0	0
60	13	Male	6919G>C	ZNF469	VUS Not Meeting Criteria	AR	0	1	1	1	0	0	0
62	22	Female	2501A>T	RIN2	VUS Not Meeting Criteria	AR	0	1	1	0	0	0	0
63	17	Female	-131C>T	TGFB3	VUS Not Meeting Criteria	AD	1	1	1	1	1	0	1
64	36	Female	943G>A	C1S	VUS Not Meeting Criteria	AD	1	1	1	0	1	1	1
65	59	Female	None	None	NA	NA	1	1	1	1	0	1	0
66	51	Male	1956G>A	ADAMTS10	VUS Not Meeting Criteria	AR	1	1	1	1	0	0	0
67	52	Female	17G>A	B3GALT6	VUS Not Meeting Criteria	AR	1	0	1	0	1	0	0
68	36	Female	557T>G	TGFB3	Potentially Pathogenic VUS	AD	1	1	1	0	1	1	0
69	24	Female	814A>C	FBN1	VUS Not Meeting Criteria	AD	1	1	1	0	1	1	0
70	18	Male	1261G>A	ADAMTSL2	VUS Not Meeting Criteria	AR	1	1	1	1	0	0	1
70	18	Male	2233G>A	COL3A1	Potentially Pathogenic VUS	AD&AR	1	1	1	1	0	0	1
71	18	Female	None	None	NA	NA	1	1	1	1	1	1	0
72	22	Female	2734C>T	NOTCH1	VUS Not Meeting Criteria	AD	1	1	1	0	1	1	1
72	22	Female	1051C>T	COL9A3	VUS Not Meeting Criteria	AD&AR	1	1	1	0	1	1	1
72	22	Female	460G>A	EFEMP2	Potentially Pathogenic VUS	AR	1	1	1	0	1	1	1
73	30	Female	410T>A	FLNA*	Likely Pathogenic	XLD&XLR	0	1	1	0	1	0	1
73	30	Female	1261G>A	ADAMTSL2	VUS Not Meeting Criteria	AR	0	1	1	0	1	0	1
73	30	Female	665C>T	MTHFR	VUS Not Meeting Criteria	AR	0	1	1	0	1	0	1
75	41	Female	5646G>A	PKD1	VUS Not Meeting Criteria	AD	0	1	1	1	1	1	1
75	41	Female	331C>T	COL9A3	Potentially Pathogenic VUS	AD&AR	0	1	1	1	1	1	1
75	41	Female	394C>T	CBS	Potentially Pathogenic VUS	AR	0	1	1	1	1	1	1
76	21	Female	3184C>A	MYLK	VUS Not Meeting Criteria	AD&AR	0	1	1	0	1	0	1
76	21	Female	5017G>A	ZNF469	VUS Not Meeting Criteria	AR	0	1	1	0	1	0	1
76	21	Female	580C>T	ABCC6	VUS Not Meeting Criteria	AR	0	1	1	0	1	0	1
77	43	Female	952G>A	MITF	Likely Pathogenic	AD&AR	1	1	1	0	1	1	0
78	44	Female	None	None	NA	NA	0	1	1	0	1	0	0
79	32	Female	9574G>A	TNXB	Potentially Pathogenic VUS	AD&AR	0	1	1	0	0	1	0
80	46	Female	1A>G	B3GALT6	Likely Pathogenic	AR	1	1	1	0	1	0	0
80	46	Female	1369G>A	ADAMTSL2	VUS Not Meeting Criteria	AR	1	1	1	0	1	0	0
80	46	Female	818G>A	COL9A2	Potentially Pathogenic VUS	AD	1	1	1	0	1	0	0
81	12	Female	716G>A	ADAMTS10	VUS Not Meeting Criteria	AR	0	1	0	0	0	0	0
82	38	Female	None	None	NA	NA	0	0	1	0	1	1	0
83	26	Female	None	None	NA	NA	0	1	1	0	0	1	0
85	51	Female	None	None	NA	NA	1	0	1	0	1	0	0
86	24	Female	4915G>A	MYLK	VUS Not Meeting Criteria	AD&AR	0	1	1	0	1	1	0
86	24	Female	1477G>A	ADAMTSL2	VUS Not Meeting Criteria	AR	0	1	1	0	1	1	0
88	42	Female	None	None	NA	NA	1	1	1	1	1	1	0
90	22	Female	2378T>A	COL12A1	Potentially Pathogenic VUS	AD&AR	1	0	1	0	0	0	0
91	29	Female	4823A>G	PKD1	VUS Not Meeting Criteria	AD	1	1	1	0	0	0	1
91	29	Female	742C>T	ABCC6	VUS Not Meeting Criteria	AR	1	1	1	0	0	0	1
91	29	Female	2261C>T	ADAMTS10	VUS Not Meeting Criteria	AR	1	1	1	0	0	0	1
91	29	Female	3055C>T	COL1A2	Potentially Pathogenic VUS	AD&AR	1	1	1	0	0	0	1
91	29	Female	2993T>A	FBN2	Potentially Pathogenic VUS	AD	1	1	1	0	0	0	1
91	29	Female	4G>T	TGFBR2	Potentially Pathogenic VUS	AD	1	1	1	0	0	0	1
91	29	Female	593G>T	B3GALT6	Potentially Pathogenic VUS	AR	1	1	1	0	0	0	1
92	55	Female	None	None	NA	NA	1	1	1	1	1	0	0
94	19	Female	None	None	NA	NA	1	1	1	0	0	0	0
95	38	Female	None	None	NA	NA	0	1	1	0	1	0	0
96	22	Female	None	None	NA	NA	0	1	1	1	0	0	0
97	35	Female	None	None	NA	NA	1	0	0	0	0	0	1
98	68	Female	1867G>A	ATP7A*	VUS Not Meeting Criteria	XLR	1	1	1	0	0	1	1
98	68	Female	2492C>T	ADAMTSL2	VUS Not Meeting Criteria	AR	1	1	1	0	0	1	1
99	35	Female	4181G>A	NOTCH1	VUS Not Meeting Criteria	AD	1	1	1	1	1	0	1
99	35	Female	Whole gene deletion	FKBP14	Pathogenic	AR	1	1	1	1	1	0	1
99	35	Female	8621C>T	ZNF469	VUS Not Meeting Criteria	AR	1	1	1	1	1	0	1
99	35	Female	2501A>T	RIN2	VUS Not Meeting Criteria	AR	1	1	1	1	1	0	1
101	45	Female	None	None	NA	NA	0	1	1	0	1	1	0
102	35	Female	None	None	NA	NA	1	0	1	0	0	0	1
103	29	Female	4216C>G	LTBP4	VUS Not Meeting Criteria	AR	1	1	1	1	1	0	0
103	29	Female	2036C>G	ADAMTSL2	VUS Not Meeting Criteria	AR	1	1	1	1	1	0	0
103	29	Female	1417C>T	LTBP4	Potentially Pathogenic VUS	AR	1	1	1	1	1	0	0
104	36	Female	4762A>C	NOTCH3	VUS Not Meeting Criteria	AD	1	1	1	1	1	0	0
104	36	Female	341C>A	B3GALT6	Potentially Pathogenic VUS	AR	1	1	1	1	1	0	0
105	23	Female	7262G>A	ZNF469	VUS Not Meeting Criteria	AR	1	1	1	0	1	0	0
105	23	Female	10967C>T	ZNF469	Potentially Pathogenic VUS	AR	1	1	1	0	1	0	0
106	24	Female	4358C>T	LTBP4	VUS Not Meeting Criteria	AR	0	1	1	0	1	0	0
106	24	Female	10939C>T	PKD1	Potentially Pathogenic VUS	AD	0	1	1	0	1	0	0
107	33	Female	None	None	NA	NA	0	1	1	0	0	0	1
108	39	Female	370G>A	ADAMTSL2	VUS Not Meeting Criteria	AR	1	1	1	0	0	0	1
108	39	Female	493del	MYLK	Likely Pathogenic	AD&AR	1	1	1	0	0	0	1
109	48	Female	2386C>T	COL1A1	Potentially Pathogenic VUS	AD	1	1	0	0	1	0	0
109	48	Female	607G>A	FBN1	VUS Not Meeting Criteria	AD	1	1	0	0	1	0	0
110	35	Female	3583A>C	COL1A2	VUS Not Meeting Criteria	AD&AR	1	1	1	0	0	1	0
111	21	Male	3322G>A	FLNA	VUS Not Meeting Criteria	XLD&XLR	1	0	0	0	0	0	1
111	21	Male	6175G>A	TNXB	VUS Not Meeting Criteria	AD&AR	1	0	0	0	0	0	1
Included are details for the variants identified and reported by Fulgent Genetics Laboratory for all evaluated patients. In addition, presence (1) or absence (0) of clinical symptoms categorized into seven biological systems are shown. Pathogenic and likely pathogenic classifications are based on ACMG criteria. Potentially pathogenic VUS met 3/4 of the following criteria: criteria were defined as…
